# Supplementary material for: Risk assessment model for international construction projects considering risk interdependence using the DEMATEL method
Source: PLoS One. 2022 May 20;17(5):e0265972. doi: 10.1371/journal.pone.0265972 (PMC9122217; doi:10.1371/journal.pone.0265972)
Supplement: S1 File — (XLSX) [file pone.0265972.s005.xlsx]

## Sheet: (Input) direct risk dependence
Direct Risk Dependence Matrix
Risk name	Political risk	Economic risk	Legal risk	Labor risk	Market risk	Social risk	Public health risk	Multilateral policy risk	Capital liquidity risk	Expatriate risk	Standard difference risk	Cultural difference risk	Owner risk	Contract risk	Internal risk	Hse risk	Natural risk	Technical risk	Human risk	Material risk	Cost overrun
Political risk	0	0	0	0	0	1	0	1	2	0	0	0	2	0	0	0	0	0	0	0	0
Economic risk	0	0	0	0	0	0	0	0	1	0	0	0	1	0	0	0	0	0	0	0	0
Legal risk	0	0	0	0	0	0	0	0	2	0	0	0	0	0	0	0	0	0	0	0	0
Labor risk	0	0	0	0	0	0	0	0	0	0	0	0	0	0	0	0	0	0	2	0	0
Market risk	0	0	0	0	0	0	0	0	1	0	0	0	0	0	0	0	0	0	0	0	0
Social risk	0	0	0	0	0	0	0	1	0	0	0	0	0	0	0	2	0	1	0	1	0
Public health risk	0	0	0	0	0	0	0	1	0	0	0	0	0	0	0	2	0	0	0	0	0
Multilateral policy risk	0	0	0	0	0	0	0	0	0	0	0	0	0	0	0	0	0	0	0	0	1
Capital liquidity risk	0	0	0	0	0	0	0	0	0	0	0	0	1	0	0	0	0	0	0	0	3
Expatriate risk	0	0	0	0	0	0	0	0	0	0	0	0	0	0	0	0	0	0	1	0	0
Standard difference risk	0	0	0	0	0	0	0	0	0	0	0	0	0	0	1	0	0	0	0	0	0
Cultural difference risk	0	0	0	0	0	1	0	0	0	0	0	0	0	0	0	0	0	0	1	0	0
Owner risk	0	0	0	0	0	0	0	0	1	0	0	0	0	0	0	0	0	1	0	0	3
Contract risk	0	0	0	0	0	0	0	0	0	0	0	0	0	0	0	0	0	1	0	0	0
Internal risk	0	0	0	0	0	0	0	0	0	0	0	0	0	0	0	0	0	1	0	0	2
Hse risk	0	0	0	0	0	0	0	0	0	0	0	0	0	0	0	0	0	0	1	0	2
Natural risk	0	0	0	0	0	0	0	0	0	0	0	0	0	0	0	2	0	0	1	0	2
Technical risk	0	0	0	0	0	0	0	0	0	0	0	0	0	0	0	0	0	0	0	0	2
Human risk	0	0	0	0	0	0	0	0	0	0	0	0	0	0	0	0	0	0	0	0	2
Material risk	0	0	0	0	0	0	0	0	0	0	0	0	0	0	0	0	0	0	0	0	1
Cost overrun	0	0	0	0	0	0	0	0	0	0	0	0	0	0	0	0	0	0	0	0	0

## Sheet: Calculation process
Risk Causation Matrix（R）																								Normalized Matrix（N）
Risk	1	2	3	4	5	6	7	8	9	10	11	12	13	14	15	16	17	18	19	20	Cost overrun	行求和		Ｒisk	1	2	3	4	5	6	7	8	9	10	11	12	13	14	15	16	17	18	19	20	Cost overrun
1						1		1	2				2									6		1	0	0	0	0	0	0.166667	0	0.166667	0.333333	0	0	0	0.333333	0	0	0	0	0	0	0	0
2									1				1									2		2	0	0	0	0	0	0	0	0	0.166667	0	0	0	0.166667	0	0	0	0	0	0	0	0
3									2													2		3	0	0	0	0	0	0	0	0	0.333333	0	0	0	0	0	0	0	0	0	0	0	0
4																			2			2		4	0	0	0	0	0	0	0	0	0	0	0	0	0	0	0	0	0	0	0.333333	0	0
5									1													1		5	0	0	0	0	0	0	0	0	0.166667	0	0	0	0	0	0	0	0	0	0	0	0
6								1								2		1		1		5		6	0	0	0	0	0	0	0	0.166667	0	0	0	0	0	0	0	0.333333	0	0.166667	0	0.166667	0
7								1								2						3		7	0	0	0	0	0	0	0	0.166667	0	0	0	0	0	0	0	0.333333	0	0	0	0	0
8																					1	1		8	0	0	0	0	0	0	0	0	0	0	0	0	0	0	0	0	0	0	0	0	0.166667
9													1								3	4		9	0	0	0	0	0	0	0	0	0	0	0	0	0.166667	0	0	0	0	0	0	0	0.5
10																			1			1		10	0	0	0	0	0	0	0	0	0	0	0	0	0	0	0	0	0	0	0.166667	0	0
11															1							1		11	0	0	0	0	0	0	0	0	0	0	0	0	0	0	0.166667	0	0	0	0	0	0
12						1													1			2		12	0	0	0	0	0	0.166667	0	0	0	0	0	0	0	0	0	0	0	0	0.166667	0	0
13									1									1			3	5		13	0	0	0	0	0	0	0	0	0.166667	0	0	0	0	0	0	0	0	0.166667	0	0	0.5
14																		1				1		14	0	0	0	0	0	0	0	0	0	0	0	0	0	0	0	0	0	0.166667	0	0	0
15																		1			2	3		15	0	0	0	0	0	0	0	0	0	0	0	0	0	0	0	0	0	0.166667	0	0	0.333333
16																			1		2	3		16	0	0	0	0	0	0	0	0	0	0	0	0	0	0	0	0	0	0	0.166667	0	0.333333
17																2			1		2	5		17	0	0	0	0	0	0	0	0	0	0	0	0	0	0	0	0.333333	0	0	0.166667	0	0.333333
18																					2	2		18	0	0	0	0	0	0	0	0	0	0	0	0	0	0	0	0	0	0	0	0	0.333333
19																					2	2		19	0	0	0	0	0	0	0	0	0	0	0	0	0	0	0	0	0	0	0	0	0.333333
20																					1	1		20	0	0	0	0	0	0	0	0	0	0	0	0	0	0	0	0	0	0	0	0	0.166667
Cost overrun																						0		Cost overrun	0	0	0	0	0	0	0	0	0	0	0	0	0	0	0	0	0	0	0	0	0
Identity Matrix（I）																								I-N
risk	1	2	3	4	5	6	7	8	9	10	11	12	13	14	15	16	17	18	19	20	Cost overrun			risk	1	2	3	4	5	6	7	8	9	10	11	12	13	14	15	16	17	18	19	20	Cost overrun
1	1																							1	0	0	0	0	0	-0.166667	0	-0.166667	-0.333333	0	0	0	-0.333333	0	0	0	0	0	0	0	0
2		1																						2	0	1	0	0	0	0	0	0	-0.166667	0	0	0	-0.166667	0	0	0	0	0	0	0	0
3			1																					3	0	0	1	0	0	0	0	0	-0.333333	0	0	0	0	0	0	0	0	0	0	0	0
4				1																				4	0	0	0	1	0	0	0	0	0	0	0	0	0	0	0	0	0	0	-0.333333	0	0
5					1																			5	0	0	0	0	1	0	0	0	-0.166667	0	0	0	0	0	0	0	0	0	0	0	0
6						1																		6	0	0	0	0	0	1	0	-0.166667	0	0	0	0	0	0	0	-0.333333	0	-0.166667	0	-0.166667	0
7							1																	7	0	0	0	0	0	0	1	-0.166667	0	0	0	0	0	0	0	-0.333333	0	0	0	0	0
8								1																8	0	0	0	0	0	0	0	1	0	0	0	0	0	0	0	0	0	0	0	0	-0.166667
9									1															9	0	0	0	0	0	0	0	0	1	0	0	0	-0.166667	0	0	0	0	0	0	0	-0.5
10										1														10	0	0	0	0	0	0	0	0	0	1	0	0	0	0	0	0	0	0	-0.166667	0	0
11											1													11	0	0	0	0	0	0	0	0	0	0	1	0	0	0	-0.166667	0	0	0	0	0	0
12												1												12	0	0	0	0	0	-0.166667	0	0	0	0	0	1	0	0	0	0	0	0	-0.166667	0	0
13													1											13	0	0	0	0	0	0	0	0	-0.166667	0	0	0	1	0	0	0	0	-0.166667	0	0	-0.5
14														1										14	0	0	0	0	0	0	0	0	0	0	0	0	0	1	0	0	0	-0.166667	0	0	0
15															1									15	0	0	0	0	0	0	0	0	0	0	0	0	0	0	1	0	0	-0.166667	0	0	-0.333333
16																1								16	0	0	0	0	0	0	0	0	0	0	0	0	0	0	0	1	0	0	-0.166667	0	-0.333333
17																	1							17	0	0	0	0	0	0	0	0	0	0	0	0	0	0	0	-0.333333	1	0	-0.166667	0	-0.333333
18																		1						18	0	0	0	0	0	0	0	0	0	0	0	0	0	0	0	0	0	1	0	0	-0.333333
19																			1					19	0	0	0	0	0	0	0	0	0	0	0	0	0	0	0	0	0	0	1	0	-0.333333
20																				1				20	0	0	0	0	0	0	0	0	0	0	0	0	0	0	0	0	0	0	0	1	-0.166667
Cost overrun																					1			Cost overrun	0	0	0	0	0	0	0	0	0	0	0	0	0	0	0	0	0	0	0	0	1
（I-N）Inverse Matrix																								Risk Interdependence Matrix (D)
risk	1	2	3	4	5	6	7	8	9	10	11	12	13	14	15	16	17	18	19	20	Cost overrun			risk	1	2	3	4	5	6	7	8	9	10	11	12	13	14	15	16	17	18	19	20	Cost overrun
1	1	0	0	0	0	0.166667	0	0.194444	0.4	0	0	0	0.4	0	0	0.0555556	0	0.0944444	0.00925926	0.0277778	0.490123			1	0	0	0	0	0	0.166667	0	0.194444	0.4	0	0	0	0.4	0	0	0.0555556	0	0.0944444	0.00925926	0.0277778	0.490123
2	0	1	0	0	0	0	0	0	0.2	0	0	0	0.2	0	0	0	0	0.0333333	0	0	0.211111			2	0	0	0	0	0	0	0	0	0.2	0	0	0	0.2	0	0	0	0	0.0333333	0	0	0.211111
3	0	0	1	0	0	0	0	0	0.342857	0	0	0	0.0571429	0	0	0	0	0.00952381	0	0	0.203175			3	0	0	0	0	0	0	0	0	0.342857	0	0	0	0.0571429	0	0	0	0	0.00952381	0	0	0.203175
4	0	0	0	1	0	0	0	0	0	0	0	0	0	0	0	0	0	0	0.333333	0	0.111111			4	0	0	0	0	0	0	0	0	0	0	0	0	0	0	0	0	0	0	0.333333	0	0.111111
5	0	0	0	0	1	0	0	0	0.171429	0	0	0	0.0285714	0	0	0	0	0.0047619	0	0	0.101587			5	0	0	0	0	0	0	0	0	0.171429	0	0	0	0.0285714	0	0	0	0	0.0047619	0	0	0.101587
6	0	0	0	0	0	1	0	0.166667	0	0	0	0	0	0	0	0.333333	0	0.166667	0.0555556	0.166667	0.240741			6	0	0	0	0	0	0	0	0.166667	0	0	0	0	0	0	0	0.333333	0	0.166667	0.0555556	0.166667	0.240741
7	0	0	0	0	0	0	1	0.166667	0	0	0	0	0	0	0	0.333333	0	0	0.0555556	0	0.157407			7	0	0	0	0	0	0	0	0.166667	0	0	0	0	0	0	0	0.333333	0	0	0.0555556	0	0.157407
8	0	0	0	0	0	0	0	1	0	0	0	0	0	0	0	0	0	0	0	0	0.166667			8	0	0	0	0	0	0	0	0	0	0	0	0	0	0	0	0	0	0	0	0	0.166667
9	0	0	0	0	0	0	0	0	1.02857	0	0	0	0.171429	0	0	0	0	0.0285714	0	0	0.609524			9	0	0	0	0	0	0	0	0	0.0285714	0	0	0	0.171429	0	0	0	0	0.0285714	0	0	0.609524
10	0	0	0	0	0	0	0	0	0	1	0	0	0	0	0	0	0	0	0.166667	0	0.0555556			10	0	0	0	0	0	0	0	0	0	0	0	0	0	0	0	0	0	0	0.166667	0	0.0555556
11	0	0	0	0	0	0	0	0	0	0	1	0	0	0	0.166667	0	0	0.0277778	0	0	0.0648148			11	0	0	0	0	0	0	0	0	0	0	0	0	0	0	0.166667	0	0	0.0277778	0	0	0.0648148
12	0	0	0	0	0	0.166667	0	0.0277778	0	0	0	1	0	0	0	0.0555556	0	0.0277778	0.175926	0.0277778	0.095679			12	0	0	0	0	0	0.166667	0	0.0277778	0	0	0	0	0	0	0	0.0555556	0	0.0277778	0.175926	0.0277778	0.095679
13	0	0	0	0	0	0	0	0	0.171429	0	0	0	1.02857	0	0	0	0	0.171429	0	0	0.657143			13	0	0	0	0	0	0	0	0	0.171429	0	0	0	0.0285714	0	0	0	0	0.171429	0	0	0.657143
14	0	0	0	0	0	0	0	0	0	0	0	0	0	1	0	0	0	0.166667	0	0	0.0555556			14	0	0	0	0	0	0	0	0	0	0	0	0	0	0	0	0	0	0.166667	0	0	0.0555556
15	0	0	0	0	0	0	0	0	0	0	0	0	0	0	1	0	0	0.166667	0	0	0.388889			15	0	0	0	0	0	0	0	0	0	0	0	0	0	0	0	0	0	0.166667	0	0	0.388889
16	0	0	0	0	0	0	0	0	0	0	0	0	0	0	0	1	0	0	0.166667	0	0.388889			16	0	0	0	0	0	0	0	0	0	0	0	0	0	0	0	0	0	0	0.166667	0	0.388889
17	0	0	0	0	0	0	0	0	0	0	0	0	0	0	0	0.333333	1	0	0.222222	0	0.518519			17	0	0	0	0	0	0	0	0	0	0	0	0	0	0	0	0.333333	0	0	0.222222	0	0.518519
18	0	0	0	0	0	0	0	0	0	0	0	0	0	0	0	0	0	1	0	0	0.333333			18	0	0	0	0	0	0	0	0	0	0	0	0	0	0	0	0	0	0	0	0	0.333333
19	0	0	0	0	0	0	0	0	0	0	0	0	0	0	0	0	0	0	1	0	0.333333			19	0	0	0	0	0	0	0	0	0	0	0	0	0	0	0	0	0	0	0	0	0.333333
20	0	0	0	0	0	0	0	0	0	0	0	0	0	0	0	0	0	0	0	1	0.166667			20	0	0	0	0	0	0	0	0	0	0	0	0	0	0	0	0	0	0	0	0	0.166667
Cost overrun	0	0	0	0	0	0	0	0	0	0	0	0	0	0	0	0	0	0	0	0	1			Cost overrun	0	0	0	0	0	0	0	0	0	0	0	0	0	0	0	0	0	0	0	0	0

## Sheet: (Output)
Risk Interdependence Matrix (D)
Risk name	Political risk	Economic risk	Legal risk	Labor risk	Market risk	Social risk	Public health risk	Multilateral policy risk	Capital liquidity risk	Expatriate risk	Standard difference risk	Cultural difference risk	Owner risk	Contract risk	Internal risk	Hse risk	Natural risk	Technical risk	Human risk	Material risk	Cost overrun
Political risk	0	0	0	0	0	0.166667	0	0.194444	0.4	0	0	0	0.4	0	0	0.0555556	0	0.0944444	0.00925926	0.0277778	0.490123
Economic risk	0	0	0	0	0	0	0	0	0.2	0	0	0	0.2	0	0	0	0	0.0333333	0	0	0.211111
Legal risk	0	0	0	0	0	0	0	0	0.342857	0	0	0	0.0571429	0	0	0	0	0.00952381	0	0	0.203175
Labor risk	0	0	0	0	0	0	0	0	0	0	0	0	0	0	0	0	0	0	0.333333	0	0.111111
Market risk	0	0	0	0	0	0	0	0	0.171429	0	0	0	0.0285714	0	0	0	0	0.0047619	0	0	0.101587
Social risk	0	0	0	0	0	0	0	0.166667	0	0	0	0	0	0	0	0.333333	0	0.166667	0.0555556	0.166667	0.240741
Public health risk	0	0	0	0	0	0	0	0.166667	0	0	0	0	0	0	0	0.333333	0	0	0.0555556	0	0.157407
Multilateral policy risk	0	0	0	0	0	0	0	0	0	0	0	0	0	0	0	0	0	0	0	0	0.166667
Capital liquidity risk	0	0	0	0	0	0	0	0	0.0285714	0	0	0	0.171429	0	0	0	0	0.0285714	0	0	0.609524
Expatriate risk	0	0	0	0	0	0	0	0	0	0	0	0	0	0	0	0	0	0	0.166667	0	0.0555556
Standard difference risk	0	0	0	0	0	0	0	0	0	0	0	0	0	0	0.166667	0	0	0.0277778	0	0	0.0648148
Cultural difference risk	0	0	0	0	0	0.166667	0	0.0277778	0	0	0	0	0	0	0	0.0555556	0	0.0277778	0.175926	0.0277778	0.095679
Owner risk	0	0	0	0	0	0	0	0	0.171429	0	0	0	0.0285714	0	0	0	0	0.171429	0	0	0.657143
Contract risk	0	0	0	0	0	0	0	0	0	0	0	0	0	0	0	0	0	0.166667	0	0	0.0555556
Internal risk	0	0	0	0	0	0	0	0	0	0	0	0	0	0	0	0	0	0.166667	0	0	0.388889
Hse risk	0	0	0	0	0	0	0	0	0	0	0	0	0	0	0	0	0	0	0.166667	0	0.388889
Natural risk	0	0	0	0	0	0	0	0	0	0	0	0	0	0	0	0.333333	0	0	0.222222	0	0.518519
Technical risk	0	0	0	0	0	0	0	0	0	0	0	0	0	0	0	0	0	0	0	0	0.333333
Human risk	0	0	0	0	0	0	0	0	0	0	0	0	0	0	0	0	0	0	0	0	0.333333
Material risk	0	0	0	0	0	0	0	0	0	0	0	0	0	0	0	0	0	0	0	0	0.166667
Cost overrun	0	0	0	0	0	0	0	0	0	0	0	0	0	0	0	0	0	0	0	0	0
